# Supplementary material for: Transcriptome Analysis of Native Kentucky Bluegrass (Poa pratensis L.) in Response to Osmotic Stress
Source: Plants (Basel). 2023 Nov 25;12(23):3971. doi: 10.3390/plants12233971 (PMC10708062; doi:10.3390/plants12233971)
Supplement: Supplementary file 1 [file plants-12-03971-s001.zip]

Archive with 1 entries (1 files):
- plants-2676920-supplementary.pdf
